# Supplementary material for: Genomic Characterization of hox Genes in Senegalese Sole (Solea senegalensis, Kaup 1858): Clues to Evolutionary Path in Pleuronectiformes
Source: Animals (Basel). 2022 Dec 19;12(24):3586. doi: 10.3390/ani12243586 (PMC9774920; doi:10.3390/ani12243586)
Supplement: Supplementary file 1 [file animals-12-03586-s001.zip]

Archive with 1 entries (1 files):
- animals-1997653-SI.pdf
